# Supplementary material for: Expression profiling of microRNAs and isomiRs in conventional central chondrosarcoma
Source: Cell Death Discov. 2020 Jun 10;6:46. doi: 10.1038/s41420-020-0282-3 (PMC7287106; doi:10.1038/s41420-020-0282-3)
Supplement: Supplementary file 6 — Table S3 [file 41420_2020_282_MOESM6_ESM.xlsx]

## Sheet: Foglio1
Table S3: Summary of information of miRNAs in CCC available in the literature
Publication Date	Title	Reference	N. patients	Control used	Methods	miRNA up-regulated	miRNA down-regulated	Agreement with the data here reported
2013	Analysis of microRNAs expressions in chondrosarcoma	https://doi.org/10.1002/jor.22457	2 + 18, most low grade tumors	primary non-tumorous articular chondrocytes	miRNA microarray (Agilent miRNA array system) for 2 low grade samples; RT-qPCR (Applied Biosystems Taqman miRNA assays kit) validation on selected miRNAs for all the samples	let-7d, miR-30a, miR-30b, miR-30c, miR-30d, miR-34b miR-34b*, miR-34c-5p, miR-99b, miR-125a-3p, miR-143, miR-181a, miR-188-5p, miR-202, miR-218, miR-301a, miR-371-5p, miR-424, miR-450a, miR-483-5p, miR-503, miR-542-3p, miR-652, miR-923, miR-1224-5p, miR-1225-5p	miR-21*, miR-22*, miR-342-3p, miR-369-5p, miR-27a, miR-374a, miR-128, miR-381, miR-130b, miR-382, miR-150*, miR-409-3p, miR-409-5p,miR-151-3p, miR-154*, miR-425, miR-185, miR-432, miR-193a-5p, miR-455-3p, miR-195, miR-487b, miR-196a, miR-493*, miR-196b, miR-543, miR-197, miR-590-5p, miR-199b-5p, miR638, miR-221, miR-654-3p, miR-299-3p, miR-758, miR-320, miR-768-3p, miR-768-5p, miR-329, miR-377-3p…	Partial agreement (see discussion)
2014	MicroRNA-100 Resensitizes Resistant Chondrosarcoma Cells to Cisplatin through Direct Targeting of mTOR	https://doi.org/10.7314/apjcp.2014.15.2.917	6	normal chondrocyte cell line	RT-qPCR (Applied Biosystems Taqman miRNA assays kit)		miR-100	No agreement
2015	Downregulation of miR-185 and upregulation of miR-218 expression may be potential diagnostic and prognostic biomarkers of human chondrosarcoma	https://doi.org/10.1007/s13277-015-4090-y	49	normal cartilage adjacent to the tumor	RT-qPCR (Applied Biosystems Taqman miRNA assays kit)	miR-218	miR-185	Partial agreement (for miR-218). The paper has been retracted
2015	Association of SOX4 regulated by tumor suppressor miR-30a with poor prognosis in low-grade chondrosarcoma	https://doi.org/10.1007/s13277-014-3026-2	107	chondroma	RT-qPCR (Takara miRNA assays kit)		miR-30a	No agreement
2015	MicroRNA-494 inhibits cell proliferation and invasion of chondrosarcoma cells in vivo and in vitro by directlytargeting SOX9	https://doi.org/10.18632/oncotarget.4460	3+71	chondroma; normal chondrocyte cell line	RT-qPCR (Applied Biosystems Taqman miRNA assays kit)		miR-494	Agreement
2015	The expression of miR-181a-5p and miR-371b-5p in chondrosarcoma	https://www.europeanreview.org/article/9163	12	normal cartilage adjacent to the tumor	RT-qPCR (Qiagen miScript SYBR Green PCR Kit)	miR-181a		Agreement
2015	The Epigenetic Regulation of SOX9 by miR-145 in Human Chondrosarcoma	https://doi.org/10.1002/jcb.24940	4	normal chondrocyte cell line	RT-qPCR (Applied Biosystems Taqman miRNA assays kit)		miR-145	Agreement
2015	MicroRNA Regulates Vascular Endothelial Growth Factor Expression in Chondrosarcoma Cells	https://doi.org/10.1007/s11999-014-3842-0	2 (grade 2 and 3)	normal cartilage adjacent to the tumor	miRNA microarray (LC Science, Houston, TX) and RT-qPCR (Qiagen miScript SYBR Green PCR kit)	miR-181a		Agreement
2015	miR-181a Targets RGS16 to Promote Chondrosarcoma Growth, Angiogenesis, and Metastasis	https://doi.org/10.1158/1541-7786.MCR-14-0697	23	normal cartilage adjacent to the tumor (12)	RT-qPCR (Qiagen miScript SYBR Green PCR kit)	miR-181a		Agreement
2016	miRNA-497 Negatively Regulates the Growth and Motility of Chondrosarcoma Cells by Targeting Cdc25A	https://doi.org/10.3727/096504016X14519157902681	22	normal cartilage adjacent to the tumor (18)	RT-qPCR (Takara miRNA First-Strand Synthesis and Quantitation kits)		miR-497	No agreement
2016	miR-125b acts as a tumor suppressor in chondrosarcoma cells by the sensitization to doxorubicin through direct targeting the ErbB2-regulated glucose metabolism	https://doi.org/10.2147/DDDT.S90530	20	normalhuman normal articular chondrocytes	RT-qPCR (Applied Biosystems Taqman miRNA assays kit)		miR-125b	Agreement
2016	The Use of MicroRNA Biomarkers to Distinguish Enchondroma from Low Grade Chondrosarcoma	https://doi.org/10.1080/03008207.2016.1197212.	11	chondroma, normal cartilage adjacent to the tumor	miRNA Taqman Low Density Array (Applied Biosystems) and RT-qPCR (Applied Biosystems Taqman miRNA assays kit)	miR-181a	miR-138	Partial agreement (only for miR-181a)
2016	The overexpression of miR-30a affects cell proliferation of chondrosarcoma via targeting Runx2	https://doi.org/10.1007/s13277-015-4454-3	30	normal tissue (not specified)	RT-qPCR		mir-30a	No agreement
2017	Knockdown of long non-coding RNA HOTAIR increases miR-454-3p by targeting Stat3 and Atg12 to inhibit chondrosarcoma growth	https://doi.org/10.1038/cddis.2017.31	24	normal cartilage adjacent to the tumor	RT-qPCR (RiboBio primer kit)		miR-454-3p	No agreement
2017	MiR-129-5p Inhibits Proliferation and Invasion of Chondrosarcoma Cells by Regulating SOX4/Wnt/β-Catenin Signaling Pathway	https://doi.org/10.1159/000477323	92	normal chondrocyte cell line	RT-qPCR		miR-129-5p	Not found
2017	Inhibition of Src by microRNA-23b increases the cisplatin sensitivity of chondrosarcoma cells	https://doi.org/10.3233/CBM-160102	20	normal cartilage adjacent to the tumor (10)	RT-qPCR (Applied Biosystems Taqman miRNA assays kit)		miR-23b	No agreement
2017	WISP-3 inhibition of miR-452 promotes VEGF-A expression in chondrosarcoma cells and induces endothelial progenitor cells angiogenesis	https://doi.org/10.18632/oncotarget.17142	8	normal cartilage (5)	RT-qPCR (Applied Biosystems Taqman miRNA assays kit)		miR-452	Agreement
2019	Deep integrative analysis of microRNA‐mRNA regulatory networks for biomarker and target discovery in chondrosarcoma	https://doi.org/10.1002/jcb.28241	5	normal cartilage adjacent to the tumor	RNA-seq (Illumina platform)	miR-19b-1-5p, miR-181c-3p, miR-181a-3p, miR-181b-3p, miR-17-3p, miR-21-5p, miR-19b-2-5p, miR-25-5p, miR-17-5p, miR-181a-2-3p	miR-145-5p, miR-34a-3p, miR-382-5p, miR-382-3p, miR34a-5p, miR-22-3p, miR-1273d, miR-6786-5p	Good agreement (see discussion)
2019	MicroRNA‑525 enhances chondrosarcoma malignancy by targeting F‑spondin 1	https://doi.org/10.3892/ol.2018.9711	50	normal cartilage adjacent to the tumor	RT-qPCR		miR-525	Not found
